# Supplementary material for: Tissue nonspecific and intestinal alkaline phosphatase crosstalk: a missing link in hypophosphatasia pathophysiology?
Source: J Transl Med. 2026 Feb 8;24:354. doi: 10.1186/s12967-026-07791-1 (PMC12977700; doi:10.1186/s12967-026-07791-1)
Supplement: Supplementary file 1 — Supplementary Material 1 [file 12967_2026_7791_MOESM1_ESM.xlsx]

## Sheet: Hoja1
SAMPLE	ALP (SERUM)	IAP (SERUM)	TNSALP (SERUM)	ALP (STOOL)	IAP (STOOL)	TNSALP (STOOL)	25(OH)D (ng/mL)	iPTH (pg/mL)	BALP (ng/dL)	OSTEOCALCIN (ng/mL)	SEX	AGE (years)	BMI (Kg/m2)	CALPROTECTIN (ug/g)	CRP (mg/L)	IL6 (pg/mL)	P1NP (ng/mL)	CTX (ng/mL)	PLP (ug/L)
HPP	31.6813	12.7746	19.1759	0.0671951	0.0434092	0.0356788	12.8	83.8	7.8	33.75	0	17	25.4	29	1.2	3.3	110	0.2	118
HPP	23.3319	8.13122	19.6676	0.166281	0.0929219	0.0908259	27.1333	49.9	8.6	45.3	0	17	24.3	1213.8	4.93333	1.5	176	1.21	45.5
HPP				0.171752	0.125153	0.0619106					0	64	37.87	2301.33					119
HPP				0.078014	0.0564789	0.0438829	34.0333	66.8	4.45	22.75	0	34	32.95	29	8.15	4	43.3	0.32	145
HPP				0.130104	0.0830606	0.0352824	22.25	31.7	3.6	19.2	0	53	29.76	219	3		41.5		20.3
HPP	29.3519	16.4117	15.2327	0.120408	0.106407	0.0918461	43.3	47.9	2	22.3	0	35	31.5	94	18.6	1.8	39.4	0.33	120
HPP	21.8141	9.55976	10.3898	0.115668	0.0698372	0.0712922	47.3667	70.3	2.9	15.9	1	65	33.88	122	2.36667		23.9	0.4	28.6
HPP	22.6683	9.96824	9.38626	0.0851643	0.0940863	0.0592095	47.8	55.4	1.5	6	1	44	18.4	72.4	5.26667		12	0.1	43
HPP	21.6215	8.91249	15.2794	0.1618	0.0684264	0.0769797	24.4	91.8	3.8	20.2	1	32	22.59	125	1.53333	2.2	50.7	0.46	225
HPP	25.188	11.2317	16.6502	0.141998	0.0371279	0.0553662	25.4667	50.6	4.05	16.85	1	69	29.9	64	2.4	1.6	31	0.27	175
HPP				0.123078	0.0541543	0.0147694	21.5	38.1			0	67		51					53.35
HPP	19.0919	5.65133	15.137	0.0709285	0.0692916	0.0169137	24.3667	76.9	4.2	17.45	1	60	28.8	20	4	1.5	48.8	0.59	45.79
HPP	25.507	8.20915	19.9674	0.0827573	0.0662973	0.03292	35.5	92.6	10.6	36.3	1	50	22.4	102	1	2	77.4	0.89	58.76
HPP	50.019	23.8703	29.2305	0.400883	0.334069	0.108657	26.8667				1	27		46	1.16667
HPP	20.7251	9.0358	13.9018	0.346157	0.272407	0.0604611	33.15	34.65	3.55	11.8	1	33	28.4	62	2.15		24.5	0.23	20.04
HPP	25.0052	7.14887	17.2133	0.0369224	0.0182253	0.000843038	23.05	60.05	7	27.75	1	27	24.3	49	1		107	0.64	11.95
HPP				0.442087	0.19166	0.0814722	18.1	78.8	2.6	12.7	1	55	35.4	1057	8.7		30.8	0.22	56.32
HPP	16.8876	6.75794	14.8735				40.95	36.85	1.75	22.55	1	78	26.3	329	1.5		58.8	0.56	20.96
HPP	24.0689	5.96959	14.6961	0.188808	0.0915434	0.0122603	21	84.4	3.7	19.7	1	40	22.05	54	0.7		31.9	0.46
HPP	25.6081	12.4084	19.0772				22.4	41.35	6.1	11.4	0	59	34.42	59	2.9		24.3	0.12
HPP	41.9482	11.4457	25.1192	0.0605995	0.0727194	0.0824153	27.3	80	6.5	27.3	0	48	24.16	367	15.6		102	1.5
HPP	42.8687	7.41917	20.5863				33	52.1	9.7	26.5	0	46	25.44	26	1		67.3	0.59
HPP	34.1454	11.0124	25.5747	0.090096	0.00945063	0	31	94.3	4.7	20.5	0	50	28.89	30	2		56.1	0.75
HPP	14.0317	4.1568	10.5996	0.0514476	0.0337361	0	31.2	65.45	2.4	17	1	73	24	2843	5.36667		45.2	0.69	55.74
HPP	19.7372	7.17129	13.575	0.243415	0.222022	0.0570505	23.2	60.6	4.8	18.3	0	59	29.4	30	4.4		37.7	0.37
HPP				0.152356	0.129903	0.145139	32.1	56.85		16.4	1	48	29.07	29	4	2.5	19.6	0.14
HPP	21.8095	7.09679	16.6706				20.2	36.2	4.5	33.9	1	16	23.32				120	0.52
HPP							35.4	17.1	8	48.9	0	18	23.5	1	2.1		144	1.06
HPP	16.924	4.50332	8.93897	0.0781421	0.057541	0	24	48.8	4.6	20.9	1	70	25.1	1413	4.96667	1.5	48.8	0.39
HPP							17.5				0	64	37.3		23				122
HPP	32.0647	23.9057	18.1837				27.4667	35.5	5.1	16.8	0	34	33.8		3.5		73.5	0.31	89.83
HPP							17.2667	93.5			1	49	20.8		0.766667				33.2
HPP							33.2	65.5	3.2	22.2	1	64	26.6		1.1		30.9		160
HPP							22.7	44			1	43		30	0.6	1.5			59
HPP	28.4607	7.65823	16.982				24.3	38.75	5.1	21	0	51	31		1.9		37.6	0.38
HPP	37.5038	10.2252	19.5893				31.3	41.85	3.1	20.7	1	42	17.64		2.2	1.6	82.5	0.86
HPP	29.0636	6.88612	21.1579				15.95	348.65	9.65	33.85	1	51	22.86		0.733333	12.3	101	1.6
HPP	23.9541	5.59313	18.5837				20.5	59.6	4.1	18.9	0	49	25.61		1.8	1.5	33.9	0.48
HPP	12.5843	4.87073	9.31046				34.9667	43.2	2.4	17.2	1	79	27.5	166	2.23333	12.1	25.5	0.16
HPP				0.157366	0.0861764	0.138632	31.5	46	4.25	29.4	1	76	24.43	117	7	17.5	78.7	0.94
HPP											1	27			5.3				59
HPP							32.5				1	49	34		18.0667	35	32.3	0.46
HPP	23.3431	5.8472	12.6394				24.8333	92.1	5.5	20.8	1	62			4.33333
HPP	30.7022	10.85	22.2097				11.9	97.6	8.4	41.5	0	27	24.3		1
CTRL	35.7721	8.34605	35.8772								0	36
CTRL	35.0428	7.78171	16.636								0	58
CTRL	34.1334	2.53712	29.0458								1	43
CTRL	77.694	16.7635	76.7315								1	34
CTRL	56.0309	25.1468	37.3521								1	56
CTRL	27.5082	3.57002	25.9097								1	22
CTRL	64.1482	14.0485	51.6261								1	27
CTRL	30.0303	6.73458	25.819								0	28
CTRL	38.5539	14.125	32.4862								0	47
CTRL	68.3002	11.5063	50.4542								1	50
CTRL	33.8955	5.88145	29.1167								0	52
CTRL	36.6982	9.99229	35.33								0	46
CTRL	47.3614	8.73134	39.6223								1	20
CTRL	25.2265	5.99017	20.4083								1	40
CTRL	26.9763	6.00111	20.8699								1	43
CTRL	40.7541	10.3457	36.6443								1	30
CTRL	42.0524	14.2201	31.2254								0	51
CTRL	33.6782	11.4289	30.3463								0	52
CTRL	28.8635	7.81687	24.4685								0	59
CTRL	55.2428	14.8165	43.5383								1	59
CTRL	35.2105	6.23482	24.1007								0	35
CTRL	51.8688	17.8382	36.7227								1	61
CTRL	38.5108	9.69558	31.5011								1	67
CTRL	36.0553	8.9478	29.033								1	50
CTRL	50.6739	9.49178	40.766								0	20
CTRL	58.2305	11.4024	43.4029								0	24
CTRL	30.2949	8.73597	25.6963								1	79
CTRL	76.4026	17.0744	64.8379								1	74
CTRL	58.9628	16.1544	51.3816								1	69
CTRL	35.3653	7.54157	32.3702								0	25
CTRL				0.0751374	0.0632736	0					0	18
CTRL				0.0380796	0.0391676	0					0	22
CTRL				0.73577	0.646114	0.304533					0	62
CTRL				0.160622	0.114126	0.0898215					0	37
CTRL				0.126678	0.103381	0.0650376					0	51
CTRL											0	37
CTRL				0.0514107	0.0587551	0					1	67
CTRL				0.113379	0.0735094	0					1	48
CTRL				0.267286	0.33524	0.0604036					1	33
CTRL				0.247126	0.19654	0.0605376					1	74
CTRL				0.290256	0.313054	0.124201					0	64
CTRL				0.299478	0.291042	0.0917414					1	59
CTRL				0.107636	0.0789334	0.0233212					1	51
CTRL				1.94982	2.23345	0.785302					1	35
CTRL				0.0356702	0.0214021	0.00713404					1	34
CTRL				0.0459199	0.0534943	0					1	32
CTRL				0.0731632	0.0583899	0					1	53
CTRL				0.19775	0.140319	0.0586144					1	76
CTRL				3.25754	3.46623	1.27091					1	41
CTRL				0.318968	0.101605	0.0358902					0	55
CTRL				0.12776	0.0744719	0.0377819					0	45
CTRL				0.863231	0.805682	0.297335					0	47
CTRL				0.797841	0.698379	0.247581					0	51
CTRL				1.38035	1.21145	0.418053					1	74
CTRL				1.00464	1.01254	0.418363					0	63
CTRL				1.24995	1.43683	0.384745					1	43
CTRL				7.75228	7.85849	2.4115					1	19
CTRL				7.95742	8.01753	2.44767					0	20
CTRL				0.0375867	0.0138908	0					1	79
CTRL				0.263368	0.244182	0.116859					1	71
